# Supplementary material for: STRIPAK Dependent and Independent Phosphorylation of the SIN Kinase DBF2 Controls Fruiting Body Development and Cytokinesis during Septation and Ascospore Formation in Sordaria macrospora
Source: J Fungi (Basel). 2024 Feb 26;10(3):177. doi: 10.3390/jof10030177 (PMC10971303; doi:10.3390/jof10030177)
Supplement: Supplementary file 1 [file jof-10-00177-s001.zip]

Archive with 1 entries (1 files):
- jof-2868136-supplementary.pdf
